# Supplementary material for: A Protocol Investigation Comparing Transcatheter Repair with the Standard Surgical Procedure for Secondary Mitral Regurgitation
Source: J Clin Med. 2024 Dec 18;13(24):7742. doi: 10.3390/jcm13247742 (PMC11677399; doi:10.3390/jcm13247742)
Supplement: Supplementary file 1 [file jcm-13-07742-s001.zip]

Archive with 1 entries (1 files):
- jcm-3254184-supplementary.pdf
